# Supplementary material for: Quantitative transcriptomic and epigenomic data analysis: a primer
Source: Bioinform Adv. 2024 Feb 10;4(1):vbae019. doi: 10.1093/bioadv/vbae019 (PMC10997052; doi:10.1093/bioadv/vbae019)
Supplement: vbae019_Supplementary_Data [file vbae019_supplementary_data.zip]

Archive with 4 entries (4 files):
- List_of_Supplementary_Tables_and_Figures.docx
- SupplementaryFigure1.png
- SupplementaryInformation1.docx
- SupplementaryTable1.docx
